# Supplementary material for: In Silico Reconstruction of Sperm Chemotaxis
Source: Int J Mol Sci. 2021 Aug 24;22(17):9104. doi: 10.3390/ijms22179104 (PMC8431315; doi:10.3390/ijms22179104)
Supplement: Supplementary file 1 [file ijms-22-09104-s001.zip]

Archive with 1 entries (1 files):
- ijms-1335052-supplementary.pdf
